# Supplementary material for: The quest for canine leishmaniasis in Romania: the presence of an autochthonous focus with subclinical infections in an area where disease occurred
Source: Parasit Vectors. 2016 May 21;9:297. doi: 10.1186/s13071-016-1583-5 (PMC4875638; doi:10.1186/s13071-016-1583-5)
Supplement: Additional file 1: — Table S1. Geographical distribution of sand fly fauna in Romania. (XLSX 12 kb) [file 13071_2016_1583_MOESM1_ESM.xlsx]

## Sheet: Sheet1
Species	Locality	County	N	E	Reference
Phlebotomus papatasi	Iasi	Iasi	47.1587	27.5932	[26]
Phlebotomus papatasi	Bucuresti	Bucuresti	44.4292	26.1001	[27]
Phlebotomus papatasi	Deva	Hunedoara	45.8687	22.9098	[27]
Phlebotomus papatasi	Mehadia	Caras-Severin	44.9045	22.3641	[27]
Phlebotomus papatasi	Coronini	Caras-Severin	44.6809	21.6808	[27]
Phlebotomus papatasi	Drobeta-Turnu Severin	Mehedinti	44.6386	22.6604	[27]
Phlebotomus papatasi	Orsova	Mehedinti	44.7288	22.3949	[27]
Phlebotomus papatasi	Svinita	Mehedinti	44.4984	22.1015	[27]
Phlebotomus papatasi	Erghevita	Mehedinti	44.608	22.7808	[27]
Phlebotomus papatasi	Virciorova	Mehedinti	44.7075	22.4935	[28]
Phlebotomus papatasi	Balota	Mehedinti	44.6191	22.7998	[27]
Phlebotomus papatasi	Seimenii Mici	Constanta	44.3714	28.0677	[27]
Phlebotomus papatasi	Ion Crovin	Constanta	44.1123	27.8059	[27]
Phlebotomus papatasi	Mircea Voda	Constanta	44.2734	28.1422	[27]
Phlebotomus papatasi	Medgidia	Constanta	44.242	28.2763	[27]
Phlebotomus papatasi	Lipnita	Constanta	44.0925	27.6002	[29]
Phlebotomus papatasi	Oltina	Constanta	44.1727	27.6698	[29]
Phlebotomus papatasi	Baneasa	Constanta	44.0651	27.6974	[29]
Phlebotomus papatasi	Macin	Tulcea	45.2451	28.1402	[30]
Phlebotomus papatasi	Carcaliu	Tulcea	45.188	28.1456	[27]
Phlebotomus papatasi	Greci	Tulcea	45.1944	28.2333	[27]
Phlebotomus neglectus	Drobeta-Turnu Severin	Mehedinti	44.6386	22.6604	[28]
Phlebotomus neglectus	Orsova	Mehedinti	44.7288	22.3949	[27, 29, 30, 31]
Phlebotomus neglectus	Svinita	Mehedinti	44.4984	22.1015	[28]
Phlebotomus neglectus	Erghevita	Mehedinti	44.608	22.7808	[27, 29, 30, 31]
Phlebotomus neglectus	Virciorova	Mehedinti	44.7075	22.4935	[27, 29, 30, 31]
Phlebotomus neglectus	Balota	Mehedinti	44.6191	22.7998	[27, 29, 30, 31]
Phlebotomus neglectus	Craiova	Dolj	44.3307	23.7929	[27, 29, 30, 31]
Phlebotomus neglectus	Segarcea	Dolj	44.1346	23.7283	[28]
Phlebotomus neglectus	Dranic	Dolj	44.0668	23.8406	[28]
Phlebotomus neglectus	Calopar	Dolj	44.1658	23.7663	[28]
Phlebotomus neglectus	Lipovu	Dolj	44.1312	23.6234	[28]
Phlebotomus neglectus	Mehadia	Caras-Severin	44.9045	22.3641	[27, 29, 30, 31]
Phlebotomus neglectus	Coronini	Caras-Severin	44.6809	21.6808	[27, 29, 30, 31]
Phlebotomus neglectus	Macin	Tulcea	45.2451	28.1402	[28]; [29]
Phlebotomus neglectus	Lipnita	Constanta	44.0925	27.6002	[27, 29, 30, 31]
Phlebotomus neglectus	Oltina	Constanta	44.1727	27.6698	[27, 29, 30, 31]
Phlebotomus neglectus	Baneasa	Constanta	44.0651	27.6974	[27, 29, 30, 31]
Phlebotomus neglectus	Turnu Magurele	Teleorman	43750897	24.8799	[27, 29, 30, 31]
Phlebotomus neglectus	Slobozia	Ialomita	44.5635	27.36	[27, 29, 30, 31]
Phlebotomus neglectus	Negoesti	Calarasi	44.2316	26.5013	[27, 29, 30, 31]
Phlebotomus perfiliewi	Segarcea	Dolj	44.1346	23.7283	[28]
Phlebotomus perfiliewi	Drobeta-Turnu Severin	Mehedinti	44.6386	22.6604	[28]
Phlebotomus longiductus	Iasi	Iasi	47.1587	27.5932	[26, 30]
Phlebotomus longiductus	Municipiul Bucuresti	Bucuresti	44.4292	26.1001	[26, 30]
Phlebotomus longiductus	Drobeta-Turnu Severin	Mehedinti	44.6386	22.6604	[26, 30]
Phlebotomus longiductus	Orsova	Mehedinti	44.7288	22.3949	[27]
Phlebotomus longiductus	Svinita	Mehedinti	44.4984	22.1015	[27]
Phlebotomus longiductus	Erghevita	Mehedinti	44.608	22.7808	[27]
Phlebotomus longiductus	Virciorova	Mehedinti	44.7075	22.4935	[27]
Phlebotomus longiductus	Balota	Mehedinti	44.6191	22.7998	[27]
Phlebotomus longiductus	Mehadia	Caras-Severin	44.9045	22.3641	[27]
Phlebotomus longiductus	Coronini	Caras-Severin	44.6809	21.6808	[27, 31]
Phlebotomus longiductus	Soimosi	Arad	46107735	21.7194	[27, 31]
Phlebotomus longiductus	Comana	Giurgiu	44.1713	26.1431	[27, 31]
Phlebotomus longiductus	Pestera Limanu	Constanta	43808365	28.5218	[27, 31]
Phlebotomus balcanicus	Drobeta-Turnu Severin	Mehedinti	44.6386	22.6604	[28]
Phlebotomus balcanicus	Orsova	Mehedinti	44.7288	22.3949	[29, 31]
Phlebotomus balcanicus	Svinita	Mehedinti	44.4984	22.1015	[29, 31]
Phlebotomus balcanicus	Erghevita	Mehedinti	44.608	22.7808	[29, 31]
Phlebotomus balcanicus	Virciorova	Mehedinti	44.7075	22.4935	[29, 31]
Phlebotomus balcanicus	Balota	Mehedinti	44.6191	22.7998	[29, 31]
Phlebotomus balcanicus	Mehadia	Caras-Severin	44.9045	22.3641	[29, 31]
Phlebotomus balcanicus	Coronini	Caras-Severin	44.6809	21.6808	[29, 31]
Phlebotomus balcanicus	Deva	Hunedoara	45.8687	22.9098	[29, 31]
Phlebotomus balcanicus	Lipnita	Constanta	44.0925	27.6002	[29, 31]
Phlebotomus balcanicus	Oltina	Constanta	44.1727	27.6698	[29, 31]
Phlebotomus balcanicus	Baneasa	Constanta	44.0651	27.6974	[29, 31]
Phlebotomus sergenti	Lipnita	Constanta	44.0925	27.6002	[29]
Phlebotomus sergenti	Oltina	Constanta	44.1727	27.6698	[29]
Phlebotomus sergenti	Baneasa	Constanta	44.0651	27.6974	[29]
Phlebotomus sergenti	Turnu Magurele	Teleorman	43750897	24.8799	[29]
Phlebotomus alexandri	Ion Corvin	Constanta	44.1123	27.8059	[29]
Sergentomyia minuta	Lipnita	Constanta	44.0925	27.6002	[29]
Sergentomyia minuta	Oltina	Constanta	44.1727	27.6698	[29]
Sergentomyia minuta	Baneasa	Constanta	44.0651	27.6974	[29]
Sergentomyia minuta	Drobeta-Turnu Severin	Mehedinti	44.6386	22.6604	[29]
Sergentomyia minuta	Orsova	Mehedinti	44.7288	22.3949	[29]
Sergentomyia minuta	Svinita	Mehedinti	44.4984	22.1015	[29]
Sergentomyia minuta	Erghevita	Mehedinti	44.608	22.7808	[29]
Sergentomyia minuta	Virciorova	Mehedinti	44.7075	22.4935	[29]
Sergentomyia minuta	Balota	Mehedinti	44.6191	22.7998	[29]
Sergentomyia minuta	Mehadia	Caras-Severin	44.9045	22.3641	[29]
Sergentomyia minuta	Coronini	Caras-Severin	44.6809	21.6808	[29]
